# Supplementary material for: Cardio-Respiratory Events and Food Autonomy Responses to Early Uni-Modal Orofacial Stimulation in Very Premature Babies: A Randomized, Controlled Study
Source: Children (Basel). 2021 Dec 16;8(12):1188. doi: 10.3390/children8121188 (PMC8700206; doi:10.3390/children8121188)
Supplement: Supplementary file 1 [file children-08-01188-s001.zip]

Archive with 1 entries (1 files):
- children-1456643-supplementary.pdf
